# Supplementary material for: The Chemical, Rheological, and Sensorial Characteristics of Arabic Bread Prepared from Wheat-Orange Sweet Potatoes Flour or Peel
Source: Foods. 2023 Apr 15;12(8):1658. doi: 10.3390/foods12081658 (PMC10137974; doi:10.3390/foods12081658)
Supplement: Supplementary file 1 [file foods-12-01658-s001.zip]

Archive with 1 entries (1 files):
- foods-2304801-supplementary.pdf
